# Supplementary material for: Effects of Recall and Selection Biases on Modeling Cancer Risk From Mobile Phone Use: Results From a Case–Control Simulation Study
Source: Epidemiology. 2024 May 20;35(4):437–46. doi: 10.1097/EDE.0000000000001749 (PMC11191551; doi:10.1097/EDE.0000000000001749)
Supplement: Supplementary file 3 [file ede-35-437-s003.xls]

## Sheet: README
Different scenarios were investigated in simulations
We conducted simulations investigating the effects of various main plausible scenarios of (measurement) errors in mobile phone use recall, as observed in the Interphone validation studies, on glioma risk estimates. They are listed below
Scenario	Description	Sheet name
Non-differential random recall errors	Presence of only random recall errors similar among cases and controls	Scenario 1
Differential random recall errors with no systematic errors	Presence of only differential random errors between cases and controls (cases have greater random recall errors than controls)	Scenario 2
Differential systematic recall errors	Presence of differential systematic recall errors between cases and controls with a random (recall) error kept at a constant level and similar among cases and controls	Scenario 3
Differential random and systematic recall errors	Presence of both differential systematic and differential random recall errors : cases have both greater random and systematic recall errors than controls	Scenario 4

## Sheet: Scenario1
Scenario 1 : Non-differential random recall errors in mobile phone use
Notation
X = true exposure (operator-recorded data)
Y = observed exposure (self-recorded data)
X and Y are supposed to follow a Normal distribution
Based on the following error (T) equation: Y - X = t + g*Xc
where
t is the average error (T) between Y (observed) and X (true) exposures
g is the slope in the regression of the error (T) on Xc; measuring the deviation of the error from the average value. Its also reflects the strength between the error-prone and the true exposure X
Xc = X - X0 the centered X variable, with X0 = 𝔼(X) the mean of X
Input simulation parameters used for each exposure metric: number and duration of calls
	Exposure metric
	Number of calls	Duration of Calls
Proba of getting a glioma (among non-regular users)	0.006	0.006
P(X= 0) = % zero exposure	0.36	0.36
Non zero exposure X+ : follows a N(µX, σX) distribution Considering all subjects in estimation	µX = 4.45	µX = 4.87
	σX = 0.95	σX = 1.11
Samples; N cases : N controls	1000 : 2000	1000 : 2000
Generating model: Y = X + µ = X + t + g*Xc
Error T follows a N(µ = t + g*Xc, σ) distribution	µ = 0	µ = 0
	σ = 0.97	σ = 1.22
N simulations:	5000	5000
Error distribution T
	t = 0 ; g = 0	t = 0 ; g = 0

## Sheet: Scenario2
Scenario 2: Differential random recall errors in mobile phone use
Notation
X = true exposure (operator-recorded data)
Y = observed exposure (self-recorded data)
X and Y are supposed to follow a Normal distribution
Based on the following error equation: Y - X = t_status + g_status*Xc_status, where "status" refers to the case/control status
where
t_status is the average error (T) between Y (observed) and X (true) exposures among "status" subjects (either cases or controls)
g_status the slope in the regression of the error (T) on Xc_status among "status" subjects; measuring the deviation of the error from the average value. Its also reflects the strength between the error-prone and the true exposure X
Xc_status = X_status - X0_status the centered X_status variable, with X0_status = 𝔼(X_status) the mean of X among "status" subjects (either cases or controls)
Input simulation parameters used for each exposure metric: number and duration of calls
	Exposure metric
	Number of calls	Duration of Calls
Proba of getting a glioma (among non-regular users)	0.006	0.006
P(X= 0) = % zero exposure	0.36	0.36
Non zero exposure X+ : follows a N(µX, σX) distribution Considering all subjects in estimation	µX = 4.45	µX = 4.87
	σX = 0.95	σX = 1.11
Samples; N cases : N controls	1000 : 2000	1000 : 2000
Generating model: Y = X + µ += X + t_status + g_status*Xc_status
Error T follows a N(µ = t_status + t_status*Xc_status, σ_status) distribution	t_status = g_status = 0, for all subjects	t_status = g_status = 0, for all subjects
	σ_control = 0.97	σ_control = 1.22
N simulations:	5000	5000
Error distribution T	σ_case = k*σ_control	σ_case = k*σ_control
	with k = 1.0, 1.1, 1.2, 1.3, 1.6 and 2	with k = 1.0, 1.1, 1.2, 1.3, 1.6 and 2

## Sheet: Scenario3
Scenario 3 : Differential systematic recall errors in mobile phone use with a fixed random error
Notation
X = true exposure (operator-recorded data)
Y = observed exposure (self-recorded data)
X and Y are supposed to follow a Normal distribution
Based on the following error equation: Y - X = t_status + g_status*Xc_status, where "status" refers to the case/control status
where
t_status is the average error (T) between Y (observed) and X (true) exposures among "status" subjects (either cases or controls)
g_status the slope in the regression of the error (T) on Xc_status among "status" subjects; measuring the deviation of the error from the average value. Its also reflects the strength between the error-prone and the true exposure X
Xc_status = X_status - X0_status the centered X_status variable, with X0_status = 𝔼(X_status) the mean of X among "status" subjects (either cases or controls)
Input simulation parameters used for each exposure metric: number and duration of calls
	Exposure metric
	Number of calls	Duration of Calls
Proba of getting a glioma (among non-regular users)	0.006	0.006
P(X= 0) = % zero exposure	0.36	0.36
Non zero exposure Y+ : follows a N(µY, σY) distribution Considering all subjects in estimation	µX = 4.45	µX = 4.87
	σX = 0.95	σX = 1.11
Samples; N cases : N controls	1000 : 2000	1000 : 2000
Generating model: Y = X + µ += X + t_status + g_status*Xc_status
Error T follows a N(µ = t_status + t_status*Xc_status, σ_status) distribution	t = 0.21 ; g = 0.54 for cases t = g = 0 for controls	t = 0.34 ; g = 0.02 for cases t = g = 0 for controls
	σ = 1.01	σ = 1.28
N simulations:	5000	5000

## Sheet: Scenario4 
Scenario 4 : Differential systematic and differential random recall errors in mobile phone use
Notation
X = true exposure (operator-recorded data)
Y = observed exposure (self-recorded data)
X and Y are supposed to follow a Normal distribution
Based on the following error equation: Y - X = t_status + g_status*Xc_status, where "status" refers to the case/control status
where
t_status is the average error (T) between Y (observed) and X (true) exposures among "status" subjects (either cases or controls)
g_status the slope in the regression of the error (T) on Xc_status among "status" subjects; measuring the deviation of the error from the average value. Its also reflects the strength between the error-prone and the true exposure X
Xc_status = X_status - X0_status the centered X_status variable, with X0_status = 𝔼(X_status) the mean of X among "status" subjects (either cases or controls)
Input simulation parameters used for each exposure metric: number and duration of calls
	Exposure metric
	Number of calls	Duration of Calls
Proba of getting a glioma (among non-regular users)	0.006	0.006
P(X= 0) = % zero exposure	0.36	0.36
Non zero exposure Y+ : follows a N(µY, σY) distribution Considering all subjects in estimation	µX = 4.45	µX = 4.87
	σX = 0.95	σX = 1.11
Samples; N cases : N controls	1000 : 2000	1000 : 2000
Generating model: Y = X + µ += X + t_status + g_status*Xc_status
Error T follows a N(µ = t_status + t_status*Xc_status, σ_status) distribution	t = 0.21 ; g = 0.54 for cases t = g = 0 for controls	t = 0.34 ; g = 0.02 for cases t = g = 0 for controls
	σ_control = 0.96	σ_control = 1.22
N simulations:	5000	5000
	For cases only	For cases only
Error distribution T	t = 0.21 ; g = 0.54	t = 0.34 ; g = 0.02
	σ_case = k*σ_control	σ_case = k*σ_control
	with k = 1.0, 1.1, 1.2, 1.3, 1.6 and 2	with k = 1.0, 1.1, 1.2, 1.3, 1.6 and 2
